# Supplementary material for: Phlorofucofuroeckol-A: A Natural Compound with Potential to Attenuate Inflammatory Diseases Caused by Airborne Fine Dust
Source: Medicina (Kaunas). 2025 Jan 20;61(1):165. doi: 10.3390/medicina61010165 (PMC11767036; doi:10.3390/medicina61010165)
Supplement: Supplementary file 1 [file medicina-61-00165-s001.zip]

Archive with 2 entries (2 files):
- Supplementary Materials.pdf
- Supplementary Materials-.pdf
